# Supplementary material for: Epidemiology and Cost of Peste des Petits Ruminants (PPR) Eradication in Small Ruminants in the United Arab Emirates—Disease Spread and Control Strategies Simulations
Source: Animals (Basel). 2021 Sep 9;11(9):2649. doi: 10.3390/ani11092649 (PMC8468282; doi:10.3390/ani11092649)
Supplement: Supplementary file 1 [file animals-11-02649-s001.zip]

Archive with 1 entries (1 files):
- animals-1341389-supplementary.xlsx
