# Supplementary material for: Epidemiology and Cost of Peste des Petits Ruminants (PPR) Eradication in Small Ruminants in the United Arab Emirates—Disease Spread and Control Strategies Simulations
Source: Animals (Basel). 2021 Sep 9;11(9):2649. doi: 10.3390/ani11092649 (PMC8468282; doi:10.3390/ani11092649)
Supplement: Supplementary file 1 [file animals-11-02649-s001.zip › animals-1341389-supplementary.xlsx]

## Sheet: Sheet1
Year	Semester	World region	Country	Administrative Division	Disease	Serotype/Subtype/Genotype	Animal Category	Species	New outbreaks	Susceptible	Cases	Killed and disposed of	Slaughtered	Deaths	Vaccinated
2020	Jul-Dec 2020	Asia	United Arab Emirates	Abu Dhabi	Peste des petits ruminants virus (Inf. with)	-	Both animal categories	-	1
2020	Jul-Dec 2020	Asia	United Arab Emirates	Abu Dhabi	Peste des petits ruminants virus (Inf. with)	-	Wild	Mountain gazelle		300	6	5	0	1	0
2020	Jul-Dec 2020	Asia	United Arab Emirates	Dubai	Peste des petits ruminants virus (Inf. with)	-	Both animal categories	-	1
2020	Jul-Dec 2020	Asia	United Arab Emirates	Dubai	Peste des petits ruminants virus (Inf. with)	-	Domestic	Goats		4000	20	15	0	5
2020	Jul-Dec 2020	Asia	United Arab Emirates	Dubai	Peste des petits ruminants virus (Inf. with)	-	Wild	Dama gazelle		12	3	1	0	2	0
2020	Jan-Jun 2020	Asia	United Arab Emirates	Abu Dhabi	Peste des petits ruminants virus (Inf. with)	-	Both animal categories	-	2
2020	Jan-Jun 2020	Asia	United Arab Emirates	Abu Dhabi	Peste des petits ruminants virus (Inf. with)	-	Domestic	Goats		783	17	15	0	2	0
2020	Jan-Jun 2020	Asia	United Arab Emirates	Abu Dhabi	Peste des petits ruminants virus (Inf. with)	-	Domestic	Sheep/goats (mixed herd)		321	16	8	0	8	0
2019	Jul-Dec 2019	Asia	United Arab Emirates	Abu Dhabi	Peste des petits ruminants virus (Inf. with)	-	Both animal categories	-	1
2019	Jul-Dec 2019	Asia	United Arab Emirates	Abu Dhabi	Peste des petits ruminants virus (Inf. with)	-	Domestic	Sheep/goats (mixed herd)		243	18	18	0	5	0
2019	Jan-Jun 2019	Asia	United Arab Emirates	Ras Al Khaimah	Peste des petits ruminants virus (Inf. with)	-	Both animal categories	-	1
2019	Jan-Jun 2019	Asia	United Arab Emirates	Ras Al Khaimah	Peste des petits ruminants virus (Inf. with)	-	Domestic	Goats		200	3	4	0	1	0
2018	Jul-Dec 2018	Asia	United Arab Emirates	Ras Al Khaimah	Peste des petits ruminants virus (Inf. with)	-	Both animal categories	-	1
2018	Jul-Dec 2018	Asia	United Arab Emirates	Ras Al Khaimah	Peste des petits ruminants virus (Inf. with)	-	Domestic	Sheep/goats (mixed herd)		150	3	3	0	1	0
2018	Jan-Jun 2018	Asia	United Arab Emirates	Abu Dhabi	Peste des petits ruminants virus (Inf. with)	-	Both animal categories	-	1
2018	Jan-Jun 2018	Asia	United Arab Emirates	Abu Dhabi	Peste des petits ruminants virus (Inf. with)	-	Wild	Dorcas gazelle			5	3	0	2	0
2018	Jan-Jun 2018	Asia	United Arab Emirates	Abu Dhabi	Peste des petits ruminants virus (Inf. with)	-	Wild	Gemsbok			14	14	0	4	0
2017	Jul-Dec 2017	Asia	United Arab Emirates	Abu Dhabi	Peste des petits ruminants virus (Inf. with)	-	Both animal categories	-	1
2017	Jul-Dec 2017	Asia	United Arab Emirates	Abu Dhabi	Peste des petits ruminants virus (Inf. with)	-	Domestic	Goats		32	2	0	0	0	0
2017	Jul-Dec 2017	Asia	United Arab Emirates	Al Sharjah	Peste des petits ruminants virus (Inf. with)	-	Both animal categories	-	1
2017	Jul-Dec 2017	Asia	United Arab Emirates	Al Sharjah	Peste des petits ruminants virus (Inf. with)	-	Domestic	Sheep/goats (mixed herd)		40	20	0	0	3	0
2017	Jul-Dec 2017	Asia	United Arab Emirates	Ras Al Khaimah	Peste des petits ruminants virus (Inf. with)	-	Both animal categories	-	1
2017	Jul-Dec 2017	Asia	United Arab Emirates	Ras Al Khaimah	Peste des petits ruminants virus (Inf. with)	-	Domestic	Sheep/goats (mixed herd)		50	8	0	0	0	0
2017	Jan-Jun 2017	Asia	United Arab Emirates	Abu Dhabi	Peste des petits ruminants virus (Inf. with)	-	Both animal categories	-	1
2017	Jan-Jun 2017	Asia	United Arab Emirates	Abu Dhabi	Peste des petits ruminants virus (Inf. with)	-	Wild	Gemsbok		38	8	0	0	3	0
2017	Jan-Jun 2017	Asia	United Arab Emirates	Ras Al Khaimah	Peste des petits ruminants virus (Inf. with)	-	Both animal categories	-	2
2017	Jan-Jun 2017	Asia	United Arab Emirates	Ras Al Khaimah	Peste des petits ruminants virus (Inf. with)	-	Domestic	Goats		50	20	0	0	0	0
2017	Jan-Jun 2017	Asia	United Arab Emirates	Ras Al Khaimah	Peste des petits ruminants virus (Inf. with)	-	Domestic	Sheep/goats (mixed herd)		100	5	0	0	0	0
2016	Jul-Dec 2016	Asia	United Arab Emirates	Abu Dhabi	Peste des petits ruminants virus (Inf. with)	-	Both animal categories	-	3
2016	Jul-Dec 2016	Asia	United Arab Emirates	Abu Dhabi	Peste des petits ruminants virus (Inf. with)	-	Domestic	Sheep/goats (mixed herd)		384	5	0	0	0	0
2016	Jan-Jun 2016	Asia	United Arab Emirates	Abu Dhabi	Peste des petits ruminants virus (Inf. with)	-	Both animal categories	-	7
2016	Jan-Jun 2016	Asia	United Arab Emirates	Abu Dhabi	Peste des petits ruminants virus (Inf. with)	-	Domestic	Goats		4457	54	0	0	31	0
2016	Jan-Jun 2016	Asia	United Arab Emirates	Ajman	Peste des petits ruminants virus (Inf. with)	-	Both animal categories	-	1
2016	Jan-Jun 2016	Asia	United Arab Emirates	Ajman	Peste des petits ruminants virus (Inf. with)	-	Domestic	Goats		20	3	0	0	0	0
2016	Jan-Jun 2016	Asia	United Arab Emirates	Al Fujairah	Peste des petits ruminants virus (Inf. with)	-	Both animal categories	-	1
2016	Jan-Jun 2016	Asia	United Arab Emirates	Al Fujairah	Peste des petits ruminants virus (Inf. with)	-	Domestic	Goats		120	24	0	0	20	0
2016	Jan-Jun 2016	Asia	United Arab Emirates	Al Sharjah	Peste des petits ruminants virus (Inf. with)	-	Both animal categories	-	1
2016	Jan-Jun 2016	Asia	United Arab Emirates	Al Sharjah	Peste des petits ruminants virus (Inf. with)	-	Domestic	Sheep		40	1	0	0	0	0
2016	Jan-Jun 2016	Asia	United Arab Emirates	Umm Al Qaiwain	Peste des petits ruminants virus (Inf. with)	-	Both animal categories	-	1
2016	Jan-Jun 2016	Asia	United Arab Emirates	Umm Al Qaiwain	Peste des petits ruminants virus (Inf. with)	-	Domestic	Goats		60	25	0	0	10	0
2009	Jan-Jun 2009	Asia	United Arab Emirates	United Arab Emirates	Peste des petits ruminants virus (Inf. with)	-	Both animal categories	-	2
2009	Jan-Jun 2009	Asia	United Arab Emirates	United Arab Emirates	Peste des petits ruminants virus (Inf. with)	-	Domestic	Goats		273	124	0	0	7	266
2008	Jul-Dec 2008	Asia	United Arab Emirates	United Arab Emirates	Peste des petits ruminants virus (Inf. with)	-	Both animal categories	-	2
2008	Jul-Dec 2008	Asia	United Arab Emirates	United Arab Emirates	Peste des petits ruminants virus (Inf. with)	-	Domestic	Goats		550	42	0	0	20	530
2008	Jan-Jun 2008	Asia	United Arab Emirates	United Arab Emirates	Peste des petits ruminants virus (Inf. with)	-	Both animal categories	-	5
2008	Jan-Jun 2008	Asia	United Arab Emirates	United Arab Emirates	Peste des petits ruminants virus (Inf. with)	-	Domestic	Goats		300	55	0	0	4	151
2007	Jul-Dec 2007	Asia	United Arab Emirates	United Arab Emirates	Peste des petits ruminants virus (Inf. with)	-	Both animal categories	-	2
2007	Jul-Dec 2007	Asia	United Arab Emirates	United Arab Emirates	Peste des petits ruminants virus (Inf. with)	-	Domestic	Goats		350	75	0	0	14	796
2007	Jul-Dec 2007	Asia	United Arab Emirates	United Arab Emirates	Peste des petits ruminants virus (Inf. with)	-	Domestic	Sheep/goats (mixed herd)		95	20	0	0	2	115
2007	Jan-Jun 2007	Asia	United Arab Emirates	United Arab Emirates	Peste des petits ruminants virus (Inf. with)	-	Both animal categories	-	0
2007	Jan-Jun 2007	Asia	United Arab Emirates	United Arab Emirates	Peste des petits ruminants virus (Inf. with)	-	Domestic	Goats		555	67	0	0	38	2300
2007	Jan-Jun 2007	Asia	United Arab Emirates	United Arab Emirates	Peste des petits ruminants virus (Inf. with)	-	Domestic	Sheep		400	38	0	0	22	600
2006	Jul-Dec 2006	Asia	United Arab Emirates	United Arab Emirates	Peste des petits ruminants virus (Inf. with)	-	Both animal categories	-	1
2006	Jul-Dec 2006	Asia	United Arab Emirates	United Arab Emirates	Peste des petits ruminants virus (Inf. with)	-	Domestic	Goats
2006	Jul-Dec 2006	Asia	United Arab Emirates	United Arab Emirates	Peste des petits ruminants virus (Inf. with)	-	Domestic	Sheep		100	15	0	0	3	1860
2006	Jan-Jun 2006	Asia	United Arab Emirates	United Arab Emirates	Peste des petits ruminants virus (Inf. with)	-	Both animal categories	-	3
2006	Jan-Jun 2006	Asia	United Arab Emirates	United Arab Emirates	Peste des petits ruminants virus (Inf. with)	-	Domestic	Goats		150	100	0	0	10	35760
2006	Jan-Jun 2006	Asia	United Arab Emirates	United Arab Emirates	Peste des petits ruminants virus (Inf. with)	-	Domestic	Sheep		70	65	0	0	4	19865
2005	Jul-Dec 2005	Asia	United Arab Emirates	United Arab Emirates	Peste des petits ruminants virus (Inf. with)	-	Both animal categories	-	4
2005	Jul-Dec 2005	Asia	United Arab Emirates	United Arab Emirates	Peste des petits ruminants virus (Inf. with)	-	Domestic	Goats		350	107	0	0	12	65773
2005	Jul-Dec 2005	Asia	United Arab Emirates	United Arab Emirates	Peste des petits ruminants virus (Inf. with)	-	Domestic	Sheep		0	0	0	0	0	21847
2005	Jan-Jun 2005	Asia	United Arab Emirates	United Arab Emirates	Peste des petits ruminants virus (Inf. with)	-	Both animal categories	-	3
2005	Jan-Jun 2005	Asia	United Arab Emirates	United Arab Emirates	Peste des petits ruminants virus (Inf. with)	-	Domestic	Goats		230	70	0	0	22	8000
2005	Jan-Jun 2005	Asia	United Arab Emirates	United Arab Emirates	Peste des petits ruminants virus (Inf. with)	-	Domestic	Sheep		190	30	0	0	7	1800
Source: World Aimal Health Organization OIE, World Animal Health Information System (WHIS) -https://wahis.oie.int/#/home. Accessed August, 2021
